# Supplementary material for: Plin4-Dependent Lipid Droplets Hamper Neuronal Mitophagy in the MPTP/p-Induced Mouse Model of Parkinson’s Disease
Source: Front Neurosci. 2018 Jun 18;12:397. doi: 10.3389/fnins.2018.00397 (PMC6015897; doi:10.3389/fnins.2018.00397)
Supplement: Supplementary file 1 [file Data_Sheet_1.XLS]

List of differential expressed genes-WT_MPPvsWT_CON
Gene_id	readcount_WT_MPP	readcount_WT_CON	log2FoldChange	pval	padj	Associated Gene Name	genetype	Description
ENSMUSG00000000290	191.5958273	119.5651125	0.68027	1.50E-05	0.010673	Itgb2	protein_coding	integrin beta 2 [Source:MGI Symbol;Acc:MGI:96611]
ENSMUSG00000002341	2863.058633	3921.841809	-0.45397	2.08E-05	0.012996	Ncan	protein_coding	neurocan [Source:MGI Symbol;Acc:MGI:104694]
ENSMUSG00000002831	386.1702765	115.9933914	1.7352	7.00E-16	5.81E-12	Plin4	protein_coding	perilipin 4 [Source:MGI Symbol;Acc:MGI:1929709]
ENSMUSG00000004044	867.4784604	653.0372117	0.40966	5.02E-05	0.023665	Ptrf	protein_coding	polymerase I and transcript release factor [Source:MGI Symbol;Acc:MGI:1277968]
ENSMUSG00000006205	3941.394177	3050.686127	0.36957	5.87E-07	0.00087854	Htra1	protein_coding	HtrA serine peptidase 1 [Source:MGI Symbol;Acc:MGI:1929076]
ENSMUSG00000009828	847.3663443	1101.633876	-0.37859	2.46E-05	0.014586	Ick	protein_coding	intestinal cell kinase [Source:MGI Symbol;Acc:MGI:1934157]
ENSMUSG00000010086	3617.055493	4854.317103	-0.42445	9.80E-05	0.037048	Rnf112	protein_coding	ring finger protein 112 [Source:MGI Symbol;Acc:MGI:106611]
ENSMUSG00000014846	2433.520757	1871.330014	0.37898	1.40E-06	0.001932	Tppp3	protein_coding	tubulin polymerization-promoting protein family member 3 [Source:MGI Symbol;Acc:MGI:1915221]
ENSMUSG00000018417	585.430429	755.1560784	-0.36728	0.00013698	0.046068	Myo1b	protein_coding	myosin IB [Source:MGI Symbol;Acc:MGI:107752]
ENSMUSG00000018566	116.2674056	68.42720049	0.7648	0.00011506	0.040908	Slc2a4	protein_coding	solute carrier family 2 (facilitated glucose transporter), member 4 [Source:MGI Symbol;Acc:MGI:95758]
ENSMUSG00000019943	7641.113114	11102.09987	-0.53898	0.00012676	0.043708	Atp2b1	protein_coding	ATPase, Ca++ transporting, plasma membrane 1 [Source:MGI Symbol;Acc:MGI:104653]
ENSMUSG00000020027	210.1388634	313.3863176	-0.5766	3.69E-06	0.0043166	Socs2	protein_coding	suppressor of cytokine signaling 2 [Source:MGI Symbol;Acc:MGI:1201787]
ENSMUSG00000020431	7254.202304	11869.10224	-0.71032	4.41E-05	0.021947	Adcy1	protein_coding	adenylate cyclase 1 [Source:MGI Symbol;Acc:MGI:99677]
ENSMUSG00000020732	764.3411164	1105.905942	-0.53294	2.00E-08	6.21E-05	Rab37	protein_coding	RAB37, member RAS oncogene family [Source:MGI Symbol;Acc:MGI:1929945]
ENSMUSG00000020868	1106.059857	1440.587192	-0.38123	5.37E-06	0.0053454	Xylt2	protein_coding	xylosyltransferase II [Source:MGI Symbol;Acc:MGI:2444797]
ENSMUSG00000021068	795.0067321	1089.481135	-0.4546	8.46E-05	0.034122	Nin	protein_coding	ninein [Source:MGI Symbol;Acc:MGI:105108]
ENSMUSG00000021097	4443.571217	6339.955312	-0.51275	6.88E-06	0.0060933	Clmn	protein_coding	calmin [Source:MGI Symbol;Acc:MGI:2136957]
ENSMUSG00000022098	612.0994273	814.8723564	-0.41281	1.91E-05	0.012886	Bmp1	protein_coding	bone morphogenetic protein 1 [Source:MGI Symbol;Acc:MGI:88176]
ENSMUSG00000022468	148.9581386	261.3968347	-0.81133	0.00010827	0.040215	Endou	protein_coding	endonuclease, polyU-specific [Source:MGI Symbol;Acc:MGI:97746]
ENSMUSG00000022514	1050.761766	1373.926686	-0.38687	4.80E-06	0.0049748	Il1rap	protein_coding	interleukin 1 receptor accessory protein [Source:MGI Symbol;Acc:MGI:104975]
ENSMUSG00000022548	8409.027576	5144.39193	0.70894	7.13E-24	8.87E-20	Apod	protein_coding	apolipoprotein D [Source:MGI Symbol;Acc:MGI:88056]
ENSMUSG00000022817	1428.562674	1102.690297	0.37354	9.20E-06	0.0071551	Itgb5	protein_coding	integrin beta 5 [Source:MGI Symbol;Acc:MGI:96614]
ENSMUSG00000024066	374.743548	189.7275875	0.98197	1.03E-09	5.13E-06	Xdh	protein_coding	xanthine dehydrogenase [Source:MGI Symbol;Acc:MGI:98973]
ENSMUSG00000024197	865.8806189	643.9755763	0.42716	6.12E-06	0.0056366	Plin3	protein_coding	perilipin 3 [Source:MGI Symbol;Acc:MGI:1914155]
ENSMUSG00000026479	48.95392032	93.98996631	-0.94108	1.97E-05	0.012886	Lamc2	protein_coding	laminin, gamma 2 [Source:MGI Symbol;Acc:MGI:99913]
ENSMUSG00000027199	4686.177376	3867.419023	0.27704	0.00011232	0.040908	Gatm	protein_coding	glycine amidinotransferase (L-arginine:glycine amidinotransferase) [Source:MGI Symbol;Acc:MGI:1914342]
ENSMUSG00000027848	325.6172528	232.520722	0.48582	9.83E-05	0.037048	Olfml3	protein_coding	olfactomedin-like 3 [Source:MGI Symbol;Acc:MGI:1914877]
ENSMUSG00000027859	37.46663589	73.22245114	-0.96668	0.00012821	0.043708	Ngf	protein_coding	nerve growth factor [Source:MGI Symbol;Acc:MGI:97321]
ENSMUSG00000028082	823.965421	1279.880222	-0.63535	7.76E-05	0.032195	Sh3d19	protein_coding	SH3 domain protein D19 [Source:MGI Symbol;Acc:MGI:1350923]
ENSMUSG00000028581	711.431473	549.282621	0.37318	0.0001234	0.043253	Laptm5	protein_coding	lysosomal-associated protein transmembrane 5 [Source:MGI Symbol;Acc:MGI:108046]
ENSMUSG00000028654	256.6732949	373.9647906	-0.54297	4.12E-06	0.0044589	Mycl	protein_coding	v-myc myelocytomatosis viral oncogene homolog, lung carcinoma derived (avian) [Source:MGI Symbol;Acc:MGI:96799]
ENSMUSG00000029307	190.531028	96.99356649	0.97406	7.66E-06	0.0063582	Dmp1	protein_coding	dentin matrix protein 1 [Source:MGI Symbol;Acc:MGI:94910]
ENSMUSG00000029581	3597.823974	4437.064027	-0.30248	3.23E-05	0.018279	Fscn1	protein_coding	fascin homolog 1, actin bundling protein (Strongylocentrotus purpuratus) [Source:MGI Symbol;Acc:MGI:1352745]
ENSMUSG00000030350	563.951193	837.7875856	-0.57101	3.35E-07	0.00059581	Prmt8	protein_coding	protein arginine N-methyltransferase 8 [Source:MGI Symbol;Acc:MGI:3043083]
ENSMUSG00000030747	579.8834867	817.0216939	-0.49461	5.84E-06	0.005594	Dgat2	protein_coding	diacylglycerol O-acyltransferase 2 [Source:MGI Symbol;Acc:MGI:1915050]
ENSMUSG00000031971	272.0704872	375.1071361	-0.46332	6.80E-05	0.029186	Ccsap	protein_coding	centriole, cilia and spindle associated protein [Source:MGI Symbol;Acc:MGI:1920670]
ENSMUSG00000032532	1529.853503	2486.903106	-0.70096	3.13E-07	0.00059581	Cck	protein_coding	cholecystokinin [Source:MGI Symbol;Acc:MGI:88297]
ENSMUSG00000033287	2335.88906	2899.226585	-0.3117	4.22E-05	0.021438	Kctd17	protein_coding	potassium channel tetramerisation domain containing 17 [Source:MGI Symbol;Acc:MGI:1920094]
ENSMUSG00000033453	356.1833107	587.0944267	-0.72097	1.39E-08	4.93E-05	Adamts15	protein_coding	a disintegrin-like and metallopeptidase (reprolysin type) with thrombospondin type 1 motif, 15 [Source:MGI Symbol;Acc:MGI:2449569]
ENSMUSG00000034730	9079.039622	11204.41076	-0.30346	1.94E-05	0.012886	Bai1	protein_coding	brain-specific angiogenesis inhibitor 1 [Source:MGI Symbol;Acc:MGI:1933736]
ENSMUSG00000034981	1456.433803	1152.472293	0.33771	7.14E-05	0.030113	Parm1	protein_coding	prostate androgen-regulated mucin-like protein 1 [Source:MGI Symbol;Acc:MGI:2443349]
ENSMUSG00000035735	2140.215719	2759.83837	-0.36683	5.98E-05	0.026354	Dagla	protein_coding	diacylglycerol lipase, alpha [Source:MGI Symbol;Acc:MGI:2677061]
ENSMUSG00000036777	2055.617613	1411.30292	0.54254	9.46E-12	5.89E-08	Anln	protein_coding	anillin, actin binding protein [Source:MGI Symbol;Acc:MGI:1920174]
ENSMUSG00000036887	1109.96985	744.5394605	0.5761	2.42E-06	0.0030084	C1qa	protein_coding	complement component 1, q subcomponent, alpha polypeptide [Source:MGI Symbol;Acc:MGI:88223]
ENSMUSG00000036896	981.0150804	707.923039	0.47068	2.97E-07	0.00059581	C1qc	protein_coding	complement component 1, q subcomponent, C chain [Source:MGI Symbol;Acc:MGI:88225]
ENSMUSG00000038128	1412.128922	1972.036577	-0.48181	3.82E-06	0.0043166	Camk4	protein_coding	calcium/calmodulin-dependent protein kinase IV [Source:MGI Symbol;Acc:MGI:88258]
ENSMUSG00000038642	1378.841175	970.4692337	0.5067	1.15E-05	0.0084513	Ctss	protein_coding	cathepsin S [Source:MGI Symbol;Acc:MGI:107341]
ENSMUSG00000039103	365.1693105	501.1987188	-0.45682	2.09E-05	0.012996	Nexn	protein_coding	nexilin [Source:MGI Symbol;Acc:MGI:1916060]
ENSMUSG00000039239	264.1485276	383.7800471	-0.53893	1.13E-05	0.0084513	Tgfb2	protein_coding	transforming growth factor, beta 2 [Source:MGI Symbol;Acc:MGI:98726]
ENSMUSG00000040170	101.815056	38.01033417	1.4215	5.53E-05	0.025032	Fmo2	protein_coding	flavin containing monooxygenase 2 [Source:MGI Symbol;Acc:MGI:1916776]
ENSMUSG00000041736	129.271241	75.1070631	0.78338	5.13E-05	0.023665	Tspo	protein_coding	translocator protein [Source:MGI Symbol;Acc:MGI:88222]
ENSMUSG00000041828	675.2504535	255.2646324	1.4034	3.07E-37	7.64E-33	Abca8a	protein_coding	ATP-binding cassette, sub-family A (ABC1), member 8a [Source:MGI Symbol;Acc:MGI:2386846]
ENSMUSG00000042834	1062.296124	1499.177335	-0.49699	3.59E-09	1.49E-05	Nrep	protein_coding	neuronal regeneration related protein [Source:MGI Symbol;Acc:MGI:99444]
ENSMUSG00000043811	300.03934	461.4173097	-0.62092	3.35E-05	0.018548	Rtn4r	protein_coding	reticulon 4 receptor [Source:MGI Symbol;Acc:MGI:2136886]
ENSMUSG00000047945	1374.054662	1886.662343	-0.4574	2.56E-08	7.07E-05	Marcksl1	protein_coding	MARCKS-like 1 [Source:MGI Symbol;Acc:MGI:97143]
ENSMUSG00000051242	301.6191176	206.85767	0.54409	8.50E-05	0.034122	Pcdhb9	protein_coding	protocadherin beta 9 [Source:MGI Symbol;Acc:MGI:2136744]
ENSMUSG00000052229	924.8199654	1826.96927	-0.98221	2.24E-05	0.013602	Gpr17	protein_coding	G protein-coupled receptor 17 [Source:MGI Symbol;Acc:MGI:3584514]
ENSMUSG00000052551	1136.341289	1596.510349	-0.49053	3.86E-05	0.020372	Adarb2	protein_coding	adenosine deaminase, RNA-specific, B2 [Source:MGI Symbol;Acc:MGI:2151118]
ENSMUSG00000055044	160.9119372	101.7726744	0.66092	0.00011472	0.040908	Pdlim1	protein_coding	PDZ and LIM domain 1 (elfin) [Source:MGI Symbol;Acc:MGI:1860611]
ENSMUSG00000058135	4281.71872	3412.402566	0.3274	8.72E-06	0.0070012	Gstm1	protein_coding	glutathione S-transferase, mu 1 [Source:MGI Symbol;Acc:MGI:95860]
ENSMUSG00000058589	3901.258175	5229.274803	-0.42267	9.12E-05	0.035456	Anks1b	protein_coding	ankyrin repeat and sterile alpha motif domain containing 1B [Source:MGI Symbol;Acc:MGI:1924781]
ENSMUSG00000059921	1056.478886	1348.431781	-0.35202	2.55E-05	0.014774	Unc5c	protein_coding	unc-5 homolog C (C. elegans) [Source:MGI Symbol;Acc:MGI:1095412]
ENSMUSG00000061689	4468.469367	5488.93675	-0.29675	3.93E-05	0.020372	Dlgap4	protein_coding	discs, large homolog-associated protein 4 (Drosophila) [Source:MGI Symbol;Acc:MGI:2138865]
ENSMUSG00000061718	1012.979729	735.4390204	0.46193	4.02E-07	0.0006672	Ppp1r1b	protein_coding	protein phosphatase 1, regulatory (inhibitor) subunit 1B [Source:MGI Symbol;Acc:MGI:94860]
ENSMUSG00000064179	626.2871286	1510.347219	-1.27	4.29E-08	0.0001068	Tnnt1	protein_coding	troponin T1, skeletal, slow [Source:MGI Symbol;Acc:MGI:1333868]
ENSMUSG00000069171	1252.652777	1570.593866	-0.32632	6.04E-05	0.026354	Nr2f1	protein_coding	nuclear receptor subfamily 2, group F, member 1 [Source:MGI Symbol;Acc:MGI:1352451]
ENSMUSG00000069516	247.6975573	152.3422653	0.70126	3.64E-05	0.019692	Lyz2	protein_coding	lysozyme 2 [Source:MGI Symbol;Acc:MGI:96897]
ENSMUSG00000070337	215.9778834	126.3895719	0.77301	4.52E-05	0.022037	Gpr179	protein_coding	G protein-coupled receptor 179 [Source:MGI Symbol;Acc:MGI:2443409]
ENSMUSG00000070866	619.0403971	880.846779	-0.50886	7.10E-06	0.0060933	Zfp804a	protein_coding	zinc finger protein 804A [Source:MGI Symbol;Acc:MGI:2442949]
ENSMUSG00000073879	62.37319785	122.7705333	-0.97697	6.00E-07	0.00087854	Gm5859	pseudogene	predicted pseudogene 5859 [Source:MGI Symbol;Acc:MGI:3704096]
ENSMUSG00000074634	115.073335	64.59398337	0.83308	5.04E-05	0.023665	Gm7120	protein_coding	predicted gene 7120 [Source:MGI Symbol;Acc:MGI:3648543]
ENSMUSG00000076441	1639.76609	1305.618741	0.32876	8.76E-05	0.034619	Ass1	protein_coding	argininosuccinate synthetase 1 [Source:MGI Symbol;Acc:MGI:88090]
ENSMUSG00000090125	471.1078019	326.9937326	0.52679	1.48E-06	0.001932	Pou3f1	protein_coding	POU domain, class 3, transcription factor 1 [Source:MGI Symbol;Acc:MGI:101896]
ENSMUSG00000091542	148.7978966	252.7015221	-0.76408	7.00E-08	0.00015828	Gm17167	processed_transcript	predicted gene 17167 [Source:MGI Symbol;Acc:MGI:4937994]
