# Supplementary material for: Plin4-Dependent Lipid Droplets Hamper Neuronal Mitophagy in the MPTP/p-Induced Mouse Model of Parkinson’s Disease
Source: Front Neurosci. 2018 Jun 18;12:397. doi: 10.3389/fnins.2018.00397 (PMC6015897; doi:10.3389/fnins.2018.00397)
Supplement: Supplementary file 3 [file Data_Sheet_3.XLS]

## Sheet: WT_MPPvsWT_CON.DEG_up
RNA-sqe indentified upregulated genes
Gene_id	readcount_WT_MPP	readcount_WT_CON	log2FoldChange（log2(Sample1/Sample2)）	pval	padj	Associated Gene Name	genetype	Description
ENSMUSG00000000290	191.596	119.565	0.68027	1.5e-05	0.010673	Itgb2	protein_coding	integrin beta 2 [Source:MGI Symbol;Acc:MGI:96611]
ENSMUSG00000002831	386.17	115.993	1.7352	7e-16	5.81e-12	Plin4	protein_coding	perilipin 4 [Source:MGI Symbol;Acc:MGI:1929709]
ENSMUSG00000004044	867.478	653.037	0.40966	5.02e-05	0.023665	Ptrf	protein_coding	polymerase I and transcript release factor [Source:MGI Symbol;Acc:MGI:1277968]
ENSMUSG00000006205	3941.39	3050.69	0.36957	5.87e-07	0.00087854	Htra1	protein_coding	HtrA serine peptidase 1 [Source:MGI Symbol;Acc:MGI:1929076]
ENSMUSG00000014846	2433.52	1871.33	0.37898	1.4e-06	0.001932	Tppp3	protein_coding	tubulin polymerization-promoting protein family member 3 [Source:MGI Symbol;Acc:MGI:1915221]
ENSMUSG00000018566	116.267	68.4272	0.7648	0.00011506	0.040908	Slc2a4	protein_coding	solute carrier family 2 (facilitated glucose transporter), member 4 [Source:MGI Symbol;Acc:MGI:95758]
ENSMUSG00000022548	8409.03	5144.39	0.70894	7.13e-24	8.87e-20	Apod	protein_coding	apolipoprotein D [Source:MGI Symbol;Acc:MGI:88056]
ENSMUSG00000022817	1428.56	1102.69	0.37354	9.2e-06	0.0071551	Itgb5	protein_coding	integrin beta 5 [Source:MGI Symbol;Acc:MGI:96614]
ENSMUSG00000024066	374.744	189.728	0.98197	1.03e-09	5.13e-06	Xdh	protein_coding	xanthine dehydrogenase [Source:MGI Symbol;Acc:MGI:98973]
ENSMUSG00000024197	865.881	643.976	0.42716	6.12e-06	0.0056366	Plin3	protein_coding	perilipin 3 [Source:MGI Symbol;Acc:MGI:1914155]
ENSMUSG00000027199	4686.18	3867.42	0.27704	0.00011232	0.040908	Gatm	protein_coding	glycine amidinotransferase (L-arginine:glycine amidinotransferase) [Source:MGI Symbol;Acc:MGI:1914342]
ENSMUSG00000027848	325.617	232.521	0.48582	9.83e-05	0.037048	Olfml3	protein_coding	olfactomedin-like 3 [Source:MGI Symbol;Acc:MGI:1914877]
ENSMUSG00000028581	711.431	549.283	0.37318	0.0001234	0.043253	Laptm5	protein_coding	lysosomal-associated protein transmembrane 5 [Source:MGI Symbol;Acc:MGI:108046]
ENSMUSG00000029307	190.531	96.9936	0.97406	7.66e-06	0.0063582	Dmp1	protein_coding	dentin matrix protein 1 [Source:MGI Symbol;Acc:MGI:94910]
ENSMUSG00000034981	1456.43	1152.47	0.33771	7.14e-05	0.030113	Parm1	protein_coding	prostate androgen-regulated mucin-like protein 1 [Source:MGI Symbol;Acc:MGI:2443349]
ENSMUSG00000036777	2055.62	1411.3	0.54254	9.46e-12	5.89e-08	Anln	protein_coding	anillin, actin binding protein [Source:MGI Symbol;Acc:MGI:1920174]
ENSMUSG00000036887	1109.97	744.539	0.5761	2.42e-06	0.0030084	C1qa	protein_coding	complement component 1, q subcomponent, alpha polypeptide [Source:MGI Symbol;Acc:MGI:88223]
ENSMUSG00000036896	981.015	707.923	0.47068	2.97e-07	0.00059581	C1qc	protein_coding	complement component 1, q subcomponent, C chain [Source:MGI Symbol;Acc:MGI:88225]
ENSMUSG00000038642	1378.84	970.469	0.5067	1.15e-05	0.0084513	Ctss	protein_coding	cathepsin S [Source:MGI Symbol;Acc:MGI:107341]
ENSMUSG00000040170	101.815	38.0103	1.4215	5.53e-05	0.025032	Fmo2	protein_coding	flavin containing monooxygenase 2 [Source:MGI Symbol;Acc:MGI:1916776]
ENSMUSG00000041736	129.271	75.1071	0.78338	5.13e-05	0.023665	Tspo	protein_coding	translocator protein [Source:MGI Symbol;Acc:MGI:88222]
ENSMUSG00000041828	675.25	255.265	1.4034	3.07e-37	7.64e-33	Abca8a	protein_coding	ATP-binding cassette, sub-family A (ABC1), member 8a [Source:MGI Symbol;Acc:MGI:2386846]
ENSMUSG00000051242	301.619	206.858	0.54409	8.5e-05	0.034122	Pcdhb9	protein_coding	protocadherin beta 9 [Source:MGI Symbol;Acc:MGI:2136744]
ENSMUSG00000055044	160.912	101.773	0.66092	0.00011472	0.040908	Pdlim1	protein_coding	PDZ and LIM domain 1 (elfin) [Source:MGI Symbol;Acc:MGI:1860611]
ENSMUSG00000058135	4281.72	3412.4	0.3274	8.72e-06	0.0070012	Gstm1	protein_coding	glutathione S-transferase, mu 1 [Source:MGI Symbol;Acc:MGI:95860]
ENSMUSG00000061718	1012.98	735.439	0.46193	4.02e-07	0.0006672	Ppp1r1b	protein_coding	protein phosphatase 1, regulatory (inhibitor) subunit 1B [Source:MGI Symbol;Acc:MGI:94860]
ENSMUSG00000069516	247.698	152.342	0.70126	3.64e-05	0.019692	Lyz2	protein_coding	lysozyme 2 [Source:MGI Symbol;Acc:MGI:96897]
ENSMUSG00000070337	215.978	126.39	0.77301	4.52e-05	0.022037	Gpr179	protein_coding	G protein-coupled receptor 179 [Source:MGI Symbol;Acc:MGI:2443409]
ENSMUSG00000074634	115.073	64.594	0.83308	5.04e-05	0.023665	Gm7120	protein_coding	predicted gene 7120 [Source:MGI Symbol;Acc:MGI:3648543]
ENSMUSG00000076441	1639.77	1305.62	0.32876	8.76e-05	0.034619	Ass1	protein_coding	argininosuccinate synthetase 1 [Source:MGI Symbol;Acc:MGI:88090]
ENSMUSG00000090125	471.108	326.994	0.52679	1.48e-06	0.001932	Pou3f1	protein_coding	POU domain, class 3, transcription factor 1 [Source:MGI Symbol;Acc:MGI:101896]
datatable
Sample name	Raw reads	Clean reads	clean bases	Error rate(%)	Q20(%)	Q30(%)	GC content(%)
WT_CTL_1	62599060	60654098	9.1G	0.02	96.7	91.58	50.78
WT_CTL_2	50376132	48785350	7.32G	0.02	96.54	91.26	50.83
WT_CTL_3	56500880	54694094	8.2G	0.02	96.74	91.67	50.96
WT_MPP_1	68096120	65896284	9.88G	0.01	96.97	92.4	50.6
WT_MPP_2	56892430	54979460	8.25G	0.02	96.79	92.01	50.76
WT_MPP_3	57275420	55336836	8.3G	0.01	96.99	92.45	50.66

## Sheet: QT-PCR-verification
Refer to Fig2A
	WT-Saline						WT-MPTP/p
GPR179	1.18323	1.61761	0.576232	0.636377	0.66226	1.3374	1.59042	0.8367	0.651738	0.660242	1.6432	1.2304
Slc2a4	1.03113	1.04072	0.827734	0.6468	1.31118	1.14244	1.79125	1.32349	1.00396	1.18871	1.55432	1.37752
ITG	1.00195	1.16973	1.1447	0.784207	0.899733		0.782353	1.29263	0.974755	0.868026	0.464894	1.89654
XDH	0.195621	1.04615	1.44238	1.12278	1.19199		1.20914	2.13964	1.71701	2.03416	1.46391	3.09578
Apod	0.469245	0.37622	2.30966	0.179954	1.71237		1.48931	7.63375	3.44206	4.67539	1.05242	4.2333
Plin4	1.20326	0.743543	1.91278	0.343681		0.79674	3.83807	6.35454	3.50075	10.4569	6.80774	6.45694
Tspo	0.0594779	1.89613	1.0444	0.8462	1.1538		2.84763	2.26306	2.13861	3.2451	2.2452	3.04439
Fmo2	0.96904	0.428119	0.85829	1.1452	1.6035		3.1833	1.27118	0.904257	2.15954	0.892281	1.61829
Tnnt1	0.373682	0.867884	1.64851	0.0035918	2.10633		0.181644	0.182726	0.283269	0.0556542	0.0228717	0.157492
GPR17		0.824353	1.17586	0.947023	1.05296		0.206173	0.769898	0.280397	0.552709	0.398351	0.5421
NGF	2.02267	0.2566	4.16621	0.833789		1.45566	0.345726	0.6367		0.667947	0.2536	0.331598
Lamc2	1.27742	0.88883	0.829344	2.14663	0.326242	0.531538	1.16387	0.988644	3.00851	1.02591	0.83721	0.288556

## Sheet: WB of plin4 in mice brain
Refer to Fig2C
	Saline(n=6)						MPTP/p(n=6)
Plin4	1.6235	0.743543	1.61278	0.343681	0.743	1.3864	2.83807	1.35454	1.50075	2.056	0.807737	1.40094
2017.7.8	0.8345	0.724525	1.24567	0.646321	1.83426	0.6147	1.83787	1.73788	1.8356	1.83356	1.4574	1.5731
2017.7.12	1.43743	0.5657	1.3562	0.6356	0.75484	0.8566	2.4322	1.6445	1.5532	1.73562	1.2345	2.6424

## Sheet: Plin4-KD efficiency
si RNA of Plin4 （mRNA） Refer to FigS2
SCR	siPlin4-1	siPlin4-2	siPlin4-3
1.04031	0.29754	0.242566	0.264335
0.939717	0.268432	0.24256	0.24366
1.05546	0.28642	0.183556	0.267324
1.19382	0.31267	0.19644	0.217356
0.941531	0.21642	0.20325	0.15477
0.948893	0.22623	0.16488	0.22678

## Sheet: TISSUE distribution
tissue distribution of Perilipins
		Saline						MPTP/p
plin4	Midbrain	0.8574	0.743543	1.91278	0.343681	1.1657		3.83807	6.35454	3.50075	10.056	7.80774	6.40094
	Satrium	0.8245	0.543543	1.21278	1.34368	0.9325	1.0521	1.83807	2.35454	3.50075	3.056	3.80774	4.40094
	Hippocampus	0.000167428	0.000261536	0.00092	0.000227705		0.000321	0.00018	9.61299e-05	0.000206313		0.000173183	0.00081
	Cortex	0.000212938		0.000787333	0.00025681	0.00035	0.000478		0.00014723	0.000169533	0.000454387	0.000382486	0.000242
	Liver	0.0237746	0.03252	0.00406303	0.00777378	0.0167386		0.0473084	0.0549272	0.00389066	0.0361785	0.00107307	0.0235944
	Muscle	0.057702	0.024562	0.0638	0.00378462	0.24515		0.126359	0.0963588	0.08426	0.074552	0.06431	0.0872
plin5	Midbrain	0.00164031	3.97165e-05	0.00235545	0.00149382	0.000341531	0.000448893	0.000294268	0.000797532	5.88543e-06	0.00192684		0.000943
	Satrium	6.25452e-05	0.000161151	4.18161e-05	6.58753e-05	4.44799e-05	0.000290147	0.00013588	5.21408e-06	1.20424e-05	8.10713e-06
	Hippocampus	1.34071e-07	2.02303e-06	1.94689e-05		2.42e-05	2.63e-05	2.28081e-05	4.44911e-06	8.84951e-07	5.70778e-06	6.30962e-06
	Cortex	7.18252e-06	9.356e-06	1.40253e-05	4.41706e-06		4.52e-06	6.46737e-07	1.57985e-06	2.08633e-05	7.03964e-06	3.5864e-06
	Liver		0.00924	0.0214709	0.0199238	0.0266467	0.0184	0.183938	0.125866	0.0113381	0.0083149	0.00153521	0.196443
	Muscle	0.00618013	0.00402627		0.0102545	0.00843		0.00104805	0.00459731		0.0148322	0.00822354	0.00523293
plin2	Midbrain	0.000408565	0.000334392	0.000390668	0.000943318	0.000740402	0.0011287	0.00109035	0.000731523	0.000352791	0.000392902		0.000124
	Satrium	0.000508193	0.000779064	0.000522585	0.000309027	0.000256871	0.000605115	0.000531804	0.00226887	0.000281848	0.00190369	0.00063
	Hippocampus	3.7542e-06	7.87021e-06	4.36551e-06	1.79697e-06		2.5e-06	1.00106e-05	3.55425e-06	9.32134e-06	6.64565e-06	5.44805e-06
	Cortex	2.97867e-06	9.05984e-06	1.32689e-05	6.48345e-06			1.3513e-05	9.90346e-06	1.29116e-05	2.53118e-06	6.83201e-06
	Liver	0.00672596	0.00637606	0.0132453	0.0109625	0.00554701		0.0249854	0.011291	0.00290538	0.00581124	0.000607563	0.0225023
	Muscle	0.000571364	0.000180974	0.000107486	0.000216408	0.00045669		0.000140312	0.000229143	0.000232646	0.000165207	0.000243911	0.000136343
plin3	Midbrain	0.00251599	0.00135536	0.0026655	0.00254969	0.00364557	0.00280292	0.00215031	0.00365564	0.00326081	0.00195215
	Satrium	0.000670839	0.000739528	0.000192389	0.000237482			7.32663e-05	0.000477817	7.96334e-05	0.00153723
	Hippocampus	0.00182774	0.00242694	0.000984907	0.00213615			0.00196471	0.00068636	0.000724839	0.00115073	0.00154677
	Cortex	0.00180297	0.00238851	0.00225486	0.000950918			0.00171899	0.0018126	0.00807675	0.00142297	0.00113086
	Liver	0.00303035	0.00300735	0.00170301	0.00185311	0.00129519		0.00194028	0.00151723	0.00087785	0.00270025	0.00027837	0.00432
	Muscle	0.000645653	0.000678317	0.00254896	0.000562812	0.0012728		0.000447102	0.000502333	0.00523248	0.000262389	0.00055178	0.00342493

## Sheet: Plins in SNpc
Perilipins in SNpc（mRNA） Refer to Fig2B
	plin4			plin5			plin2			plin3
	Saline	MPTP/p		Saline	MPTP/p		Saline	MPTP/p		Saline	MPTP/p
	0.743543	3.83807		1.04031	0.594268		0.621228	1.25789		0.971736	0.830502
	1.91278	6.35454		0.839717	0.797532		0.908447	1.11229		0.523472	1.51189
	0.343681	3.50075		1.25545	0.905885		0.994015	0.836423		1.02948	1.2594
	0.643543	10.056		1.29382	0.826839		1.03432	0.697412		0.984751	0.653969
	1.71278	7.80774		0.841531	0.654268		1.12579	1.01229		1.40801	0.7356
	0.443681	6.40094		0.748893	0.753532		1.3162	0.936423		1.08255	1.16798
